# Supplementary material for: Mechanism of enterovirus VP0 maturation cleavage based on the structure of a stabilised assembly intermediate
Source: PLoS Pathog. 2024 Sep 19;20(9):e1012511. doi: 10.1371/journal.ppat.1012511 (PMC11444389; doi:10.1371/journal.ppat.1012511)
Supplement: S1 Data — (XLSX) [file ppat.1012511.s013.xlsx]

## Sheet: Fig 1B
	WT						E096A
Fraction 5	0	0	0	0	0	0	0	0	0	0	0	0
Fraction 6	0	0	0	0	0.000800072	0	0	0	0	0	0	0
Fraction 7	0	0	0	0	0.00222107	0.00285727	0	0	0	0	0	0
Fraction 8	0	0	0	0	0.00366287	0.00341505	0	0	0	0	0.224035	0.164841
Fraction 9	0.0248374	0.0351893	0.233418	0.224514	0.0430339	0.047811	0	0	9.55519	0	4.74769	3.82051
Fraction 10	0.235499	0.253927	0.190389	1.26889	0.330767	0.296133	60.4513	50.5489	17.7583	0	42.5737	25.9019
Fraction 11	0.807862	1.52681	6.5643	0.895882	0.534078	0.718091	23.8252	32.9543	57.3099	48.3025	35.2272	55.2714
Fraction 12	54.7156	19.5277	43.2253	51.8458	44.8361	18.0098	14.7007	16.4968	10.4905	38.4076	11.9506	11.3143
Fraction 13	29.8918	69.5522	47.4566	28.8602	48.7317	73.1028	1.02275	0	4.886	13.2899	3.8948	2.65241
Fraction 14	14.3243	9.10422	2.32999	16.9047	5.51761	7.81904	0	0	0	0	1.38197	0.874621
Fraction 15	0	0	0	0	0	0	0	0	0	0	0	0
Fraction 16	0	0	0	0	0	0	0	0	0	0	0	0

## Sheet: Fig 1C
	titre
	replicate 1	replicate 2	replicate 3
Fraction 5	20	7940	50.1
Fraction 6	50.1	3160	5010
Fraction 7	31.6	12600	3160
Fraction 8	31.6	7940	5010
Fraction 9	50.1	5010	12600
Fraction 10	50.1	7940	5010
Fraction 11	79400	31600	126000
Fraction 12	3160000	2000000	5010000
Fraction 13	2000000	794000	5010000
Fraction 14	316000	501000	794000
Fraction 15	126000	794000	200000
